# Supplementary material for: Safety of vaginal breech delivery following an unsuccessful external cephalic version: a comparative study
Source: Arch Gynecol Obstet. 2024 Dec 26;311(5):1267–73. doi: 10.1007/s00404-024-07873-9 (PMC12033122; doi:10.1007/s00404-024-07873-9)
Supplement: Supplementary file 1 — Supplementary file (XLSX 37 KB) [file 404_2024_7873_MOESM1_ESM.xlsx]

## Sheet: גיליון1
num	GROUP	AGE	GESTATIONAL WEEK	PARITY	S/P CS	TRAIL OF LABOR	GDM	ORGAN SCAN	INDUCTION	AUGMENTATION		anesthsia	EPISIOTOMY	MODE FO DELIVERY	if ve why?	if CS, why?	GENDER	CORD PROLAPSE	PLACENTAL ABRUPTION	NRFHR	MECONIUM	pph	manualysis/revisio	OTHER COMPICATION	APGAR 5 > 7	PH		NICU	EFW US	EFW CLINICAL	משקל ילוד	MAX PREVIOUS FETAL WEIGHT	BREECH TYPE STARTED LABOR	PLACENTA	BPD	HC	AC	FL
1	3	30	37	3	0	1	0	0	0	0		1	0	1			1	0	0	0	0	0	0	0	10			0			2200	2900
2	2	37	39.2857	2	0	1	0	0	0	0		0	0	1			1	0	0	0	0	0	0	0	10	7.35		0			2470	2520
3	3	32	38	4	0	1	0	0	0	0		0	0	1			0	0	0	0	0	0	0	0	10			0			3005	3920
4	3	32	37.5714	4	0	1	1	2	0	0		1	0	1			1	0	0	0	0	0	0	0	9	6.9		1			2400	3110
5	3	41	40	8	0	1	1	0	0	0		1	0	1			1	0	0	0	1	0	0	0	9			0		3600	3620	3600	2
6	3	33	40	9	0	1	2	0	0	0		0	0	1			0	0	0	0	0	0	0	0	10			0		3200	3360	3300	3	2
7	3	30	39.8571	6	0	1	0	0	0	1		0	0	1			0	0	0	0	0	0	0	0	10			0		3000	3515	4050
8	3	34	40	2	0	1	0	0	0	1		1	1	1			1	0	0	0	1	0	0	0	8			1		3600	3500	3080	1
9	3	38.5	37.7143	11	0	1	2	2	1	0		1	0	1			0	0	0	0	1	0	1	0	9	7.3		1		2300	2000	4200	1
10	3	33	39.8571	6	0	1	2	2	0	0		1	0	1			0	0	0	0	0	0	0	0	9			0		3300	3680	3500	3	2
11	3	45	40	7	0	1	0	1	0	0		1	0	1			1	0	0	0	0	0	0	0	9			0			3410	3890	1
12	3	34	38.2857	2	0	1	2	2	0	0		0	0	1			1	0	0	1	0	0	0	0	9	7.31		0		2900	2650	2500	1
13	3	32	38.5714	2	0	1	1	2	0	0		1	0	1			0	0	0	0	1	0	0	0	9	7.21		0			3330	3490
14	2	30	41.7143	4	0	1	0	0	0	0		0	0	1			1	0	0	0	0	0	0	0	10	7.37		1			3210	3560							2017059915	225574359
15	3	24	41	3	0	1	2	1	0	1		1	1	1			0	0	0	0	0	0	0	0	9			0			3220	2930	1
16	3	35	41	7	0	1	0	1	0	1		1	0	1			0	0	0	0	0	1	0	0	10	7.31		0			2770	3185	2
17	2	34	40	2	0	1	2	2	0	0		0	0	1			0	0	0	0	0	0	0	0	10			0			3040	2850
18	2	27	37.7143	7	0	1	0	1	0	0		0	0	1			1	0	0	0	0	0	0	0	10			0		3100	3350	3495		1
19	3	40	39.4286	11	0	1	0	1	0	0		0	0	1			1	0	0	0	1	0	1	0	10	7.27		0		3100	2100	3100
20	3	31	40	5	0	1	0	0	0	0		1	0	1			0	0	0	0	0	0	0	0	10	7.4		0			3810	3720	2
21	3	30	37.4286	3	1	1	0	1	0	1		1	0	1			1	0	0	0	1	0	0	0	10	7.4		0		2750	2700	3150
22	3	32	40.5714	7	0	1	0	0	0	0		2	0	1			1	0	0	0	0	0	0	0	10	7.37		0			3050	3600	3
23	3	32.5	38	4	1	1	0	0	0	0		0	0	1			0	0	0	0	0	0	0	0	10			0	2581		2470	3350
24	3	34	39.5714	6	0	1	0	0	0	0		0	0	1			1	0	0	0	0	1	0	0	9	7.13		0	2651		2400	3000		2	8.7	31.9	31.1	7
25	3	33	40	7	0	1	2	0	0	0		1	0	1			1	0	0	0	0	0	0	0	10			0			3210
26	2	24	41.2857	2	0	1	2	0	0	0		1	1	1			1	0	0	0	0	0	0	0	9	7.13		0		3400	3785		1
27	2	24	39	2	1	1	0	1	0	0		1	1	1			0	0	0	0	0	0	0	0	10			0		3000	2830	2950
28	3	33	38	4	0	1	2	2	0	0		1	0	1			0	0	0	0	0	0	0	0	9			0			3390	3300	1
29	3	26	39	3	0	1	0	1	0	0		1	1	1			1	0	0	0	1	0	0	0	10	7.3		0		3500	3290	3800	1	1
30	3	33	39.8571	2	0	1	0	1	0	0		2	1	1			1	0	0	0	0	0	0	0	10			0	2985		2890		3	2
31	2	34	37	2	0	1	0	1	0	1		1	0	1			0	0	0	0	0	0	0	0	10	7.2		0		2200	2890	1745
32	3	36	37	4	0	1	2	0	0	0		0	0	1			0	0	0	0	1	0	0	0	10			0		3200	2890	3200	3
33	3	37	39	8	0	1	2	0	0	0		0	0	1			1	0	0	0	0	0	0	0	10			0		3500	3950	4000
34	3	41	41	3	0	1	0	0	0	1		0	1	1			0	0	0	0	0	1	1	0	10	7.25		0			3400	3200	1
35	3	30	41	4	0	1	2	0	0	0		0	0	1			0	0	0	0	1	0	0	0	10			0	3200		2980	3600		2
36	3	26	39	3	0	1	0	1	0	0		0	1	1			1	0	0	0	1	0	0	0	10			0			2920	2860	1
37	3	38	41	2	0	1	0	0	0	0		1	0	1			0	0	0	0	1	0	0	0	10	7.35		0			3185	3120
38	3	36	40	3	0	1	0	1	0	0		0	0	1			0	0	0	0	0	0	0	0	10			0	3430		3420	3320	1
39	3	29	41.4286	4	0	1	2	0	0	1		0	0	1			0	0	0	0	1	0	0	0	9			0	3363		4010	4200	3		93.59	34.09	33.5	7.48
40	3	44	41	8	0	1	2	0	1	1		1	0	1			1	0	0	0	0	0	0	0	10			0	2900		2700	3270
41	3		38.7143	3	0	1	0	1	0	0		2	0	1			0	0	0	0	0	0	0	0	10			0		3700	3280	3100
42	3	28	37	3	0	1	0	1	0	0		1	0	1			1	0	0	0	0	0	0	0	10	7.26		0	3200		2910	3600	1
43	3	26	39	3	0	1	0	0	0	0		1	0	1			0	0	0	0	0	0	0	0	9	7.35		0	3252		2960	3020	3		9.2	33.1	33.9	7.2
44	2	29	37.8571	2	0	1	0	0	0	0		1	1	1			0	0	0	0	0	0	1	0	10			0		2900	2650	3360
45	2	29		7	0	1	1	0	0	1		1	0	1			1	0	0	0	1	0	0	0	10			0	3342	3400	3380	3600	1	2	9.5	34.8	33.9	6.9
46	3	25	39.8571	5	0	1	1	0	0	0		0	0	1			1	0	0	0	0	0	0	0	10			0	3200		3410	3500	1
47	3	40	38	3	0	1	0	1	0	0		0	0	1			1	0	0	0	1	0	0	0	10			0	3282		2990	3300	1	3	9.46	34.18	32.87	7.52
48	2	33	39	4	0	1	0	0	0	0		1	0	1			0	0	0	0	0	0	0	0	10	7.3		0		3000	2495	3100	1
49	3	37	39	6	0	1	0	0	0	0		0	0	1			1	0	0	0	1	1	0	1	8			0			3120	3100
50	3	36	40	5	1	1	0	0	1	1		1	0	1			0	1	0	0	1	0	1	0	10			0	3612	3500	3450	3600	1	1	9.83	35.53	32.74	8.11
51	2	28	38	3	0	1	1	1	0	1		1	0	1			1	0	0	0	0	0	0	0	10	6.99		1	2794	3100	2850	3300		2	9.1	33.24	30.59	7.28	2012147468	336837844
52	2	36	37.8571	7	0	1	0	0	0	0		0	0	1			1	0	0	0	0	0	0	0	10	7.34		0		3200	2880	3180	1
53	3	28	37	5	0	1	0	1	0	0		0	0	1			0	0	0	0	0	0	0	0	10			0			2800	3600	3
54	2	41	40	9	1	1	2	0	0	0		0	0	1			0	0	0	0	0	0	0	0	10			0	3308	3300	3460	3500	1	3	9.1	32.94	33.38	7.72
55	3	35	41	9	0	1	0	0	0	0		1	0	1			0	0	0	0	1	0	0	0	9			0		3600	3640	5200	2	2	9.46	34.64	34.32	7.36
56	2	37	38	2	1	1	1	1	0	0		0	0	1			1	0	0	0	0	0	0	0	10			0	3069		2700			3	9.12	33.2	32.75	7.23
57	3	42.4	38	6	0	1	1	1	0	0		0	0	1			0	0	0	0	0	0	0	0	10			0		3300	2980	3900
58	2	30	38	4	0	1	0	1	0	0		1	0	1			1	0	0	0	0	0	0	0	10			0	3268		3130	3250	1		8.95	32.76	34.14	7.37
59	2	24	38	3	0	1	0	0	0	1		1	0	1			0	0	0	0	1	0	0	1	10			0		2645	2890	3180	1	1	9.34	32.77	31	6.65
60	3	43	40.2857	13	1	1	0	0	0	0		1	0	1			1	0	0	0	0	1	0	0	9			0		3700	3440	4200	1
61	3	30	40.2857	3	0	1	0	1	0	0		1	0	1			0	0	0	0	0	0	0	0	10			0		3024	3190	3000		2	9.12	32.53	32.77	7.18
62	2	32	39.1429	4	0	1	0	1	0	1		1	0	1			0	0	0	0	0	0	1	0	10			0		3100	3480	3500
63	3	34	40.8571	4	0	1	0	0	1	0		1	0	1			1	0	0	0	0	0	0	0	10			0	3175		2920	3920	1	1	9.14	33.83	32.77	7.44
64	3	34	38.7143	5	0	1	0	1	0	0		1	0	1			0	0	0	0	0	0	0	0	10			0		2800	2980	3000	1
65	2	24	38.5714	4	0	1	0	1	0	1		1	0	1			1	0	0	0	0	0	0	0	10			0			2980	2590	1	2	8.06	31.98	33.03	7.16
66	2	30	38	2	0	1	0	0	0	0		1	1	1			1	0	0	1	0	0	0	0	8	7.21		0		3000	2885	3100	1
67	2	32	41.7143	2	0	1	0	1	0	1		1	0	1			0	0	0	0	0	1	0	0	10			0		3105	2995	3400	1	2	9.36	33.96	31.11	7.76
68	3	30	38.8571	6	0	1	1	0	0	0		1	0	1			0	0	1	0	0	0	0	0	10			0		3300	2780	3470	1
69	2	33	39.2857	7	0	1	0	0	0	0		1	0	1			0	0	0	0	0	0	0	0	10			0	3729		3770	4200	1	1	9.63	35.85	35.22	7.42
70	3	25	38	2	0	1	0	1	1	1		1	0	1			1	0	0	0	0	1	0	0	9			0	2731	3000	2610	2900	1	1	8.67	32.22	30.91	7.25
71	2	31	39.5714	3	0	1	0	0	0	0		1	0	1			1	0	0	0	0	0	0	0	10			0	3060		3360	3430		1
72	2	38	40.2857	5	0	1	0	0	0	1		1	0	1			1	0	0	0	0	0	0	0	10			0		3200	3450	3300	1
73	3	35	39.5714	4	0	1	0	1	0	0		1	0	1			0	0	0	0	0	0	0	0	9			0	3500		3190	3700	1	2
74	2	22	39.7143	2	0	1	0	0	0	0		1	0	1			1	0	0	0	0	0	0	0	10			0	3020		3150	3060	2	2	9.15	32.74	31.09	7.52
75	3	37	41.5714	10	0	1	2	0	0	0		1	0	1			0	0	0	0	0	0	0	0	10			0	3987	4000	3890	4500	1	2
76	3	33	40	9	0	1	0	0	0	0		1	0	1			1	0	0	0	0	0	0	0	10	7.32		0		3300	3525	3700	1	1
77	2	33	39.5714	5	1	1	0	0	0	0		1	0	1			0	0	0	0	0	0	0	0	10			0		2900	2500	3100		1
78	2	40	39	7	0	1	0	0	0	0		1	0	1			1	0	0	0	0	0	0	0	10			0	2872	3300	3015	3700	1	2
79	3	25	37	3	0	1	0	2	0	0		1	0	1			1	0	0	0	0	0	0	0	9			0		2900	2577	3100
80	3	37	39.7143	9	0	1	1	0	0	0		1	0	1			1	0	0	0	0	0	0	0	10			0	3200		2956
81	2	39	38.8571	12	0	0	0	1	0	0		2	0	3		3	1	0	0	1	0	0	0	1	10	7.3		0	3660		3000	3800	3
82	2	34	39.1429	4	0	0	0	1	0	0		2	0	3		3	0	0	0	1	0	0	0	0	10	7.17		0	3528		3290	2950	2	3	9.8	36.39	32.84	7.75
83	3	26	42	3	0	1	2	0	0	0		2	0	3		3	0	0	0	1	1	0	0	0	10	7.36		0	3300		3460	3650	1
84	3	34	38.8571	6	0	1	2	1	0	0		3	0	3		4	1	0	0	0	0	0	0	0	10	7.28		0			3460	4000	1
85	2	42	40	10	0	1	0	1	0	0		2	0	3		3	0	0	0	1	0	0	0	0	9	7.29		0	3064		3290	3240	1	1	9.06	33.44	32.93	7.13
86	3	32	37.7143	4	1	1	2	2	0	0		1	0	3		3	0	0	1	1	0	0	0	1	10	7.3		0	2760		2960	3200	2	3	8.31	31.26	32.44	6.93
87	3	27	40	5	0	1	0	1	0	0		1	0	3		3	0	0	1	1	1	0	0	1	10	7.3		0	2760		2960	3200	2	3	8.31	31.26	32.44	6.93
88	2	36	40	5	0	1	0	1	1	0		2	0	3		6	1	0	0	0	0	0	0	0	10	7.35		0	3847		3650	2800	2
89	3	36	40	7	0	1	2	0	0	0		1	0	3		2	1	0	0	0	0	0	0	0	10			0		3700	4275	3300	1
90	3	39	39	5	0	1	0	0	0	0		2	0	3		4	0	0	0	0	0	0	0	1	10	7.23		0			2950	3350	2
91	2	39	38	2	0	0	0	1	0	0		2	0	3		3	1	0	0	1	0	0	0	0	10	7.25		0	2594		2500		3	3	9.33	32.94	28.99	6.89
92	3	34	40	9	0	1	1	0	0	1		1	0	3		7	1	0	0	0	0	0	0	0	10	7.2		0		4000	3870	4000	1
93	2	31	37	5	1	0	0	1	0	0		2	0	3		3	1	0	0	1	0	0	0	0	10			0	2470		2500	3000	1	2	8.12	30.4	30.2	7.1
94	3	30	41.1429	3	0	1	0	0	0	1		2	0	3		2		0	0	1	1	0	1	1	10			0		3100	3350		2
95	2	35	39	8	0	1	0	0	0	1		1	0	3		2		0	0	0	0	0	0	0	10			0	3880		3900	4250	2	1	9.5	35.5	36.16	7.53
96	3	3	38.7143	3	0	1	0	1	0	0		2	0	3		3	0	0	0	1	1	0	0	0	10			0	3640		3300	2650	3
97	3	32	37	2	0	1	2	2	0	0		1	0	3		2	1	0	0	1	1	0	0	0	10	7.31		0			2355	2385	1
98	3	40	40	9	0	1	2	2	1	1		1	0	3		2	0	0	0	1	1	0	0	0	9	7.21		0		3700	4350	4000	1
99	3	40	40	7	0	1	2	0	0	0		2	0	3		4	0	0	1	0	0	0	0	0	10	7.38		0			2790	3500
100	3	30	39.5714	3	0	1	0	1	0	0		2	0	3		3	0	0	0	1	0	0	0	1	9	7.17		1		2900	2430
101	3	37	40.7143	6	1	1	0	0	0	1		0	0	1			0	0	0	0	0	0	0	0	9			0		3600	4125	3870
102	3	28	39	3	0	1	0	0	0	0		1	0	1			1	0	0	0	0	0	0	0	9	7.2		0		2700	2515	3080
103	3	27	39	4	0	1	0	0	0	0		0	1	1			0	0	0	1	0	0	0	0	9			0			2420	2800
104	3	39	39	9	0	1	0	0	0	0		0	0	1			1	0	0	0	0	0	0	0	10	7.22		0			3120	3370
105	3	28	37	5	0	1	0	0	0	1		1	0	2			0	0	0	0	0	0	0	0	10	7.16		0			2810	3760
106	3	38	40	10	0	1	1	0	0	0		0	0	2			1	0	0	0	0	0	0	0	10						3880	4500
107	3	27	40.7143	2	0	1	0	0	0	0		0	0	1			0	0	0	0	0	0	0	0	10						3580
108	3	35	42	8	0	1	2	2	0	0		0	0	1			1	0	0	0	0	0	0	0	10			0			4200
109	3	3	39.5714	3	0	1	0	0	0	0		1	0	1			1	0	0	0	0	0	0	0	10	7.35		0			3210	3800
110	3	37	38	2	0	1	2	0	0	0		0	0	1			0	0	0	0	0	0	0	0	10						2870	2400
111	3	41	41.7143	2	0	1	2	0	0	0		0	0	1			0	0	0	0	0	0	0	0	9			0			3020	3300
112	3	27	38	5	0	1	2	2	0	0		0	0	1				0	0	0	0	0	0	0	10	7.4		0			2960	2600	1
113	3	30	38.8571	2	0	1	0	2	0	0		1	1	1			0	0	0	0	0	0	0	0	10	7.38		0			3190	3280
114	3	31	40	2	0	1	2	0	0	0		0	0	1			1	0	0	0	0	0	0	0	10			0			3180
115	3	34	40	2	0	1	2	0	0	0		0	0	1			0	0	0	0	0	0	0	0	10			0			2700
116	2	33	39	6	0	1	2	0	0	0		1	0	1			0	0	0	0	0	0	0	0	10			0			3210	3100	2
117	3	38	37.1429	7	0	1	0	0	0	0		1	0	1			0	0	0	0	0	0	0	0	10			0			3070	3400
118	3	40	40.2857	3	0	1	0	0	0	0		1	0	1			1	0	0	0	0	0	0	0	10			0			3010	3400
119	3	39	41.4286	2	0	1	0	1	0	0		0	0	1			0	0	0	0	0	1	0	0	9			0			3260	3200	2
120	3	34	40	2	0	1	2	2	0	0		0	0	1			1	0	0	0	0	0	1	0	10			0			2780	2800	1
121	2	34	39.5714	2	0	1	0	0	0	0		1	0	1			0	0	0	0	0	0	0	0	10			0			2895	2780	1
122	3	42	40	5	0	1	2	1	0	0		1	0	1			0	0	0	0	1	0	0	0	9			0			3790	3500	1
123	3	19	40	2	0	1	0	0	0	0		1	0	1			0	0	0	0	1	0	0	0	9	7.18		0			3250	3360
124	3	21	37.5714	2	0	1	2	2	0	0		0	0	1			0	0	0	0	0	0	0	0	10			0			3280	2000	1
125	2	35	40.2857	7	0	1	2	2	0	0		0	0	1			0	0	0	0	0	0	0	0	10			0			3850	3950
126	2	33	40	3	0	1	2	2	0	0		0	0	1			1	0	0	0	0	1	1	0	10			0			2920	3140	2
127	3	32	40.2857	5	0	1	2	2	0	0		1	0	1			1	0	0	0	0	0	0	0	9	7.33		0			2600	3300	2
128	3	24	40	2	0	1	0	0	0	0		1	0	1			1	0	0	0	1	0	0	0	10			0		3100	3150	3120	2
129	3	29	39.2857	5	0	1	0	0	0	0		0	0	1			1	0	0	0	0	0	0	0	10			0	2600		2710	3800
130	2	20	37.5714	2	0	1	0	2	0	0		1	1	1			1	0	0	0	0	0	0	0	9			0			2410	2980
131	3	36	39.8571	5	0	1	2	2	0	1		0	0	1			0	0	0	0	1	0	0	0	10			0			3620	3540	2
132	3	26	37	2	0	1	0	0	0	0		3	0	3		6	1	1	0	0	0	0	0	0	10	7.23		0			2150	2660
133	2	24	37.5714	3	0	1	0	0	0	0		0	0	1			1	0	0	0	0	0	0	0	10			0	2637		2600	2970		2	8.46	32.28	31.19	6.93
134	2	39	37.7143	3	0	1	1	0	0	0		2	0	3		1	1	0	0	0	1	0	0	0	10	7.3		0	3140		2850	3130
135	3	28	39	5	0	1	2	0	0	0		2	0	3		6	1	1	0	0	0	0	0	0	10			0		3300	3320	3570
136	3	26	40.8571	4	0	1	2	2	0	0		2	0	3		4	1	0	0	0	0	0	0	0	10	7.34		0			3300	3500
137	3	29	38.1429	2	0	1	1	0	0	0		2	0	3		3	0	0	0	1	0	0	0	0	9	7.3		0	2200			2020	1
138	3	49	42	15	0	1	2	0	0	0		2	0	3		1	0	0	0	0	0	0	0	0	10	7.32		0	4000		4010	4700
139	3	36	39.8571	5	0	1	0	0	0	0		1	0	1			1	0	0	0	1	0	1	0	10	7.29		0	2747		3130		2		8.9	32.94	30.9	7.12
140	2	35	38.2857	6	0	1	0	1	1	1		1	0	1			0	0	0	0	0	0	1	0	9	6.95		1	3267		3110	3200	2	1	9.43	33.95	32.78	7.56
141	3	37	39.7143	9	0	1	0	0	0	0		1	0	1			1	0	0	0	0	0	0	0	10			0			2956	3210
142	3	39	40.1429	7	1	1	0	0	0	0		2	0	1			0	0	0	0	0	0	1	0	9	7.17		0	3731		3535	3500	1	1
143	3	37	39.2857	5	0	1	0	0	0	1		1	0	1			1	0	0	0	0	0	0	0	10			0	3200		3160	3500	1
144	2	38	39.4286	11	0	1	0	0	0	0		1	0	1			0	0	0	1	0	0	0	0	10			0	3400		2940	3400	1
145	1	36	38.8571	4	0	1	0	1	0	0		0	0	1			1	0	0	0	0	0	0	0	10			0	2800		3010	3500	3		8.62	32.65
146	1	34	40	8	0	1	0	1	1	1		1	0	1			1	0	0	0	1	0	0	0	10			0	4130	4000	3980	4500	1	1	9.87	34.83	36.86	7.84
147	1	34	37.5714	3	1	1	0	1	0	0		0	0	1			0	0	0	0	0	0	0	0	10			0	3289		3840	3400	1	2	9.23	33.5	33.72	7.38
148	1	34	40	8	1	1	1	1	1	1		1	0	1			1	0	0	0	0	0	0	0	10			0	3431		3348	4300	2	2	9.22	33.95	34.24	7.51
149	1	41	41	8	0	1	0	0	0	0		0	0	1			1	0	0	0	0	0	0	0	10			0	3307		3550			2
150	1	37	38.2857	10	1	1	2	0	0	0		1	0	1			0	0	0	0	0	0	0	0	10			0		2900	2900	3200
151	1	27	38.8571	2	0	1	0	1	0	0		1	0	1			0	0	0	0	0	0	0	0	10			0	3228	3200	3700	3170	3	3	9.52	33.55	33.18	7.3
152	1	41	41	8	0	1	0	0	0	0		0	0	1			0	0	0	0	0	0	0	0	10			0	3307		3550
153	1	34	41	2	0	1	2	0	0	0		0	0	1			0	0	0	0	0	0	0	0	10			0			3400	3950	1	1
154	1	34	39	2	0	1	0	0	0	0		1	0	3		8	0	0	0	0	0	0	0	0	10			0		3600	3300		3
155	1	34	38.5714	4	0	1	1	0	0	0		1	0	1			0	0	0	0	0	0	0	0	10			0		3400	3360	4100
156	1	30	39	5	0	1	0	1	0	0		1	0	1			1	0	0	0	0	0	0	0	10			0		4100	4420	4100
157	1	33	38	8	0	1	1	1	1	1		1	0	1			0	0	0	0	0	0	0	0	10			0	3300		3230	4200
158	1	45	39.7143	11	0	1	1	0	1	1		1	0	1			0	0	0	0	0	0	0	0	10			0		4200	4270	4266
159	1	35	39.7143	3	0	1	0	1	0	0		0	0	1			0	0	0	0	0	1	1	1	10			0			3220	2900	1	2
160	1	27	38.8571	2	0	1	0	1	0	0		1	0	1			0	0	0	0	0	0	0	0	10			0			3700	3175	3	3	9.52	33.55	33.18	7.5
161	1	30	41	4	0	1	0	0	1	1		0	0	1			1	0	0	0	0	0	0	0	10			0		3200	3000	3360
162	1	34	38.8571	3	1	1	0	1	0	0		0	0	1			0	0	0	0	0	0	0	0	10			0	3289		3840	3400	1		9.23	33.4	33.7	7.38
163	1	37	39	4	0	1	0	0	0	0		1	0	1			0	0	0	0	0	0	0	0	10			0	2927		3740	3050	3	1	9.4	35.1	31.2	7
164	1	42	38.8571	7	0	1	1	1	1	1		1	0	1			0	0	0	0	0	0	0	0	10			0		3403	3069	3500		2	9.65	34	33.7	7.25
165	1	21	40.5714	2	0	1	0	1	0	0		0	0	1			1	0	0	0	0	0	0	0	10			0	3590		3633	3500		1	9.2	33.4	35.39	7.5
166	1	35	39.5714	4	0	1	0	0	1	1		1	0	1			0	0	0	0	0	0	0	0	10			0	3075		3037	3200	3	2	8.55	33.34	33.94	6.95
167	1	25	39.7143	3	0	1	0	0	0	0		0	0	1			1	0	0	0	0	0	0	0	10			0	3446		3340	3300		1
168	1	36	40.8571	5	0	1	2	2	0	0		2	0	4	3		1	0	0	1	0	0	0	0	9			0			3770	3960
169	1	28	39	4	0	1	2	2	1	1		1	0	4	3		0	0	0	1	0	0	0	0	10	7.31		0			3385
170	1	35	40.2857	3	0	1	2	2	0	0		1	0	1			0	0	0	0	0	0	0	0	10			0			3440
171	1	37	38.5714	2	0	1	1	2	1	1		2	0	3		3	0	0	0	1	0	0	0	0	10	7.33		0			3230
172	1	29	39.8571	3	0	1	2	2	0	0		0	0	1			1	0	0	0	0	0	0	1	10			0			4040	3125
173	1	37	41.7143	5	0	1	2	2	0	0		1	0	1			0	0	0	0	0	0	0	0	10			0			4130	3400
174	1	24	41	3	0	1	0	0	0	0		0	0	1			1	0	0	0	0	0	0	0	10			0			3260	3200
175	1	26	40	4	0	1	0	1	1	1		1	0	1			0	0	0	0	0	0	0	0	10			0	3300		3445	3930
176	1	29	42.2857	5	1	1	0	0	0	1		0	0	1			0	0	0	0	0	0	0	0	10			0		3770	3600
177	1	35	40.5714	4	0	1	0	1	0	0		1	0	1			0	0	0	0	0	0	0	0	10			0	3800		3690	3400
178	1	40	40	4	1	1	0	1	0	0		1	0	1			0	0	0	0	0	0	0	0	10			0			3300	3600
179	1	39	39.5714	3	0	1	0	1	1	1		1	0	1			1	0	0	0	0	0	0	0	10			0		3000	3000	3450		2
180	1	32	39.8571	5	0	1	2	0	1	1		1	0	1			0	0	0	0	1	0	0	0	10			0			3790	3860
181	1	36	37.1429	2	0	1	0	1	0	0		1	0	1			1	0	0	0	0	0	0	0	10			0	3756		3650	3200			9.62	34.3	35.8	7.47
182	1	27	40	4	0	1	0	0	0	0		0	0	1			1	0	0	0	0	0	1	0	10			0	3712	3300	3826	3670
183	1	36	40.2857	6	0	1	0	0	0	0		1	0	1			0	0	0	0	0	0	0	0	10			0		3500	3590	3115		2
184	1	35	40.2857	7	1	1	1	0	0	0		1	0	1			0	0	0	0	0	0	0	0	10			0	4051		4100	3940		3	9.86	34.19	36.79	7.75
185	1	21	40.2857	2	0	1	0	0	0	0		1	0	1			1	0	0	0	1	0	0	0	10			0			2964	3315		1
186	1	27	40.4286	3	0	1	0	0	1	1		1	0	1			1	0	0	0	0	0	0	0	10			0	3594		3420	3600		1	9.26	33.3	36.6	6.92
187	1	38	38.4286	2	1	1	0	0	1	1		0	0	1		1	1	0	0	0	0	0	0	0	10			0			3300	3600
188	1	31	39.5714	3	0	1	0	2	0	0		0	0	1			1	0	0	0	0	0	0	0	10			0			3200	3600
189	1	34	37.7143	2	0	1	0	1	1	0		0	0	1			0	0	0	0	0	0	0	0	10			0			3070	3430		1
190	1	38	40.7143	7	0	1	1	0	0	0		0	0	1			1	0	0	0	0	0	0	0	10			0			3633	4170		1
191	1	30	41.7143	5	0	1	0	0	1	1		0	0	1			0	0	0	0	0	0	0	0	10			0			4380	4500
192	1	36	41.2857	6	0	1	0	0	0	0		1	0	1			0	0	0	0	0	0	0	0	10			0			3940	4200	1
193	1	34	40.2857	2	0	1	0	1	0	0		1	0	1			1	0	0	0	0	0	0	0	10			0			4010	4050
194	1	34	39.2857	3	0	1	0	0	0	0		1	0	1			0	0	0	0	0	0	0	0	10			0			3085
195	1	40	39.4286	6	0	1	1	0	1	1		0	0	1			1	0	0	0	0	0	0	0	10			0		3200	3440
196	1	38	41	7	1	1	0	0	0	0		1	0	1			1	0	0	0	0	0	0	0	10			0			3400
197	1	43	39	9	1	1	1	0	1	0		2	0	3		7	1	0	0	0	0	0	0	0	10			0			4000	4500
198	1	30	37.1429	4	0	1	0	1	0	0		1	0	1			1	0	0	0	0	0	0	0	10			0			3080	3800	1
199	1	34	39	6	0	1	1	0	1	1		1	0	1			1	0	0	0	0	0	0	0	10			0	3271		2880	3900		3	9.28	32.47	34.01	7.32
200	1	31	39.8571	6	0	1	0	0	0	0		0	0	1			0	0	0	0	0	0	0	0	10			0			3090	3300
201	1	28	37.5714	4	0	1	0	1	1	1		1	0	1			0	0	0	0	0	0	1	0	10			0			3090	3190
202	1	32	38.2857	5	1	1	0	0	0	0		0	0	1			0	0	0	0	1	0	1	0	10			0			3471	3400
203	1	30	39.1429	3	0	1	0	1	0	0		1	0	1			0	0	0	0	1	0	0	0	10			0			3540	3480
204	1	24	37.7143	2	0	1	0	0	0	1		1	0	1			0	0	0	0	0	0	0	0	10			0			3275
205	1	32	39.1429	3	0	1	0	0	1	1		1	0	1			1	0	0	0	0	0	0	0	10			0			3640	3700
206	1	31	40	9	0	1	0	0	0	0		0	0	1			1	0	0	0	0	0	0	0	10			0			4174	4240
207	1	34	37.8571	6	0	1	0	0	1	1		1	0	1			1	0	0	0	0	0	0	0	10			0			2360	3060			8.47	30.22	29.35	6.47
208	1	32	41.2857	5	1	1	2	2	0	0		1	0	3		2	1	0	0	0	0	1	0	1	10	7.19		0			3590	3450
209	1	29	39.2857	5	0	1	0	1	1	1		0	0	1			1	0	0	0	0	0	0	0	10			0	3422		3230	3700		1	9.52	33.88	33.74	7.48
210	1	43	39.4286	12	0	1	0	0	0	1		1	0	1			1	0	0	0	0	0	0	0	10			0	2889		2550	3750
211	1	30	40.7143	6	0	1	0	0	0	0		1	0	1			1	0	0	0	0	0	0	0	10			0			3310	3800
212	1	24	41	2	0	1	0	1	0	0		1	0	1			0	0	0	0	0	0	0	0	10			0	3000		3151	2750
213	1	37	42	5	1	1	0	1	0	1		1	0	1			0	0	0	0	0	0	0	0	10			0			3610	3440
214	1	26	39	3	0	1	0	0	1	1		1	0	1			1	0	0	0	0	0	0	0	10			0			3100	2990
215	1	30	39.1429	3	0	1	0	0	0	1		1	0	1			0	0	0	0	1	0	0	0	10			0			3540	3480
216	1	32	38.2857	5	1	1	0	0	0	0		0	0	1			0	0	0	0	1	0	1	0	10			0			3471	3400
217	1	31	39.4286	9	0	1	0	0	0	0		0	0	1			1	0	0	0	0	0	0	0	10			0			3127	3340
218	1	35	39.4286	3	0	1	1	1	0	1		1	0	1			0	0	0	0	0	0	0	0	10			0	3034		2885	2800		1	9.12	32.89	32.7	7.19
219	1	37	39.4286	7	0	1	0	1	0	0		0	0	1			0	0	0	0	0	1	1	1	10			0			3088	3045
220	1	37	40.8571	4	0	1	0	1	1	1		1	0	1			1	0	0	0	1	0	0	0	10			0			3620	3750
221	1	30	38.8571	4	0	1	1	0	0	0		1	0	1			0	0	0	0	0	0	1	0	10			0	2791		2600	3500
222	1	31	39.7143	6	0	1	0	0	0	0		0	0	1			0	0	0	0	0	0	0	0	10			0			3090	3300
223	1	30	39.5714	7	0	1	0	0	0	0		0	0	1			1	0	0	0	0	0	0	0	10			0			2992	3550
224	1	33	37.5714	6	0	1	0	1	0	0		0	0	1			1	0	0	0	0	0	0	0	10			0			3400	3500
225	1	37	40.8571	12	0	1	1	0	0	1		1	0	1			1	0	0	0	0	1	0	0	10			0			4080	4200
226	1	40	41.4286	10	0	1	1	0	0	0		0	0	1			0	0	0	0	0	0	0	0	10			0			3746	3550
227	1	24	39.5714	2	0	1	0	1	0	0		0	0	1			0	0	0	0	0	0	0	0	10			0			3890	2500
228	1	26	38.7143	3	0	1	0	1	0	0		1	0	1			0	0	0	0	0	0	0	0	9			0			3190	3100	1
229	1	29	40.4286	5	1	1	0	0	1	1		1	0	3		8	1	0	0	0	0	0	0	0	9			0			3715	3660

## Sheet: גיליון3
6.9	2400	2016224578
6.9	3500	2016239594

## Sheet: גיליון2
num	GROUP	AGE	GESTATIONAL WEEK	PARITY	S/P CS	TRAIL OF LABOR	GDM	ORGAN SCAN	INDUCTION	AUGMENTATION	PRESENTAION	anesthsia	EPISIOTOMY	MODE FO DELIVERY	if ve why?	if CS, why?	GENDER	CORD PROLAPSE	PLACENTAL ABRUPTION	NRFHR	MECONIUM	pph	manualysis/revisio	OTHER COMPICATION	APGAR 5 > 7	PH	composite outcome	NICU	EFW US	EFW CLINICAL	משקל ילוד	MAX PREVIOUS FETAL WEIGHT	BREECH TYPE STARTED LABOR	PLACENTA	BPD	HC	AC	FL
	1-ECV VX				0-NO	0-NO	0-NO	0-NO	0-NO	0-NO	1 VX	0 NO	0-NO	1 VD	1MATERNAL EX OF DILATATION	1 ARREST OF DILATATION	0MALE	0-NO	0-NO	0-NO	0-NO	0-NO	0-NO	0-NO			0-NO	0-NO					FRANK	1anterior
	2 ECV BREECH				1 YES	1 YES	1 YES	1 YES	1 YES	1 YES	2BREECH	1 EPIDURAL	1 YES	2 ve/fc	2 ARREST OF DESCENT	2 ARREST OF DESCENT	1 FEMALE	1 YES	1 YES	1 YES	1 YES	1 YES	1 YES	1 YES			1 YES	1 YES					COMPLETE	2 posterior
	BREECH NO ECV 3						UNKNOWN 2	UNKNOWN 2				2 SPINAL		3CS	3 NRFHR	3 NRFHR																	FOOTLING	3 fundal
												3 GENERAL				4 CONVERTED TO FOOTLING
																5 PLACENTAL ABRUPTION
																6 PROLAPSE OF CORD
																7 failed induction
																8 converted to breech
